# Supplementary material for: Vitrectomy with sulfur hexafluoride versus air tamponade for idiopathic macular hole: a retrospective study
Source: BMC Ophthalmol. 2023 Jul 20;23:331. doi: 10.1186/s12886-023-03049-2 (PMC10357688; doi:10.1186/s12886-023-03049-2)
Supplement: Supplementary file 1 — Supplementary Material 1 [file 12886_2023_3049_MOESM1_ESM.xlsx]

## Sheet: sheet1
						B	O1	O1'	MHS	MHCI1'	MHCI'J1	MHCI''J1	MHCI	B4	O4	O4’	MHS4	MHCI4'	MHCI'J4	MHCI''J4	B7	O7	O7’	MHS7	MHCI7'	MHCI 'J7	MHCI''J7	B10	O10	O10’	MHS10	MHCI10'	MHCI'J10	MHCI''J10
1	18610	4-4X3.5	OD	F	57								1.06
2	18782	4-2X3	OS	F	61	539	164	138	444	0.560297	0.55	0.63	0.87	558	290	177	376	0.836918	0.81	0.94	399	193	199	177	0.982456	0.97	1.02	399	192	128	367	0.802005	0.77	0.83
3	10982	2-2×2	OD	M	72								0.53
4	18815	2-2×2	OS	F	57	735	292	218	374	0.693878	0.64	0.71	1.12	792	280	333	286	0.77399	0.74	0.78	694	284	331	197	0.886167	0.89	0.96	688	288	323	305	0.888081	0.86	0.92
5	18858	4-4×4	OD	M	72								0.92
6	18926	2-2×2	OS	F	65	1190	361	369	620	0.613445	0.63	0.67	0.81								1280	443	414	665	0.669531	0.65	0.71	1210	377	366	724	0.61405	0.59	0.64
7	18918	4-4X4	OD	M	61								1.04
8	18960	2-2X1.5	OD	F	59	905	424	389	386	0.898343	0.89	0.91	1.13	943	458	402	342	0.911983	0.89	0.92	1060	423	436	468	0.810377	0.81	0.86	937	367	419	437	0.838847	0.82	0.88
9	19028	4-2X2	OD	F	60	551	198	193	285	0.709619	0.7	0.83	0.94	525	203	199	323	0.765714	0.74	0.84	608	255	216	342	0.774671	0.74	0.8	551	175	185	342	0.653358	0.7	0.73
10	19019	4-4X3.5	OD	M	62								1.19
12	19054	2-2X2	OD	F	72								0.47
13	19117	2-1.5X2	OS	F	61	677	175	199	487	0.552437	0.55	0.58	0.42	712	203	221	456	0.595506	0.55	0.57	764	183	211	549	0.515707	0.52	0.57	836	212	235	565	0.534689	0.52	0.52
14	19170	2-2X2	OS	F	67	1170	216	264	838	0.410256	0.4	0.45	0.5	1390	318	323	874	0.461151	0.46	0.46	1440	298	265	994	0.390972	0.39	0.43	1340	322	248	921	0.425373	0.41	0.44
15	19245	4-4X4	OD	F	68								1.12
16	19257	4-4X4	OS	F	69								0.84
18	19297	4-4X4	OD	F	53								0.94
19	19315	4-4X4	OS	F	66								1.08
20	19358	2-2X2	OS	M	62								0.75
21	19359	2-1.5X1.5	OS	F	76	310	184	180	171	1.17419	1.13	1.21	1.25	355	182	167	165	0.983099	0.95	1.03	292	175	163	165	1.15753	1.11	1.15	380	238	189	152	1.12368	1.01	1.13
22	19380	4-4X4	OS	F	78								0.96
23	19398	4-4X4	OS	F	66								0.67
24	19411	2-2X2	OS	F	56								0.86								1120	345	284	725	0.561607	0.56	0.55	1100	409	347	633	0.687273	0.68	0.72
25	19446	4-4X4	OS	F	67								0.64
26	19478	2-2X2	OD	F	58	510	214	222	338	0.854902	0.89	0.92	1.11	471	234	255	348	1.03822	1.05	1.04	481	231	177	376	0.848233	0.82	0.9	482	165	189	355	0.73444	0.69	0.76
27	19529	4-4X4	OD	M	67								1.06
28	19536	2-2X2	OD	F	64	975	308	305	608	0.628718	0.61	0.67	0.65	949	293	285	627	0.609062	0.57	0.57	1060	248	279	766	0.49717	0.48	0.51	1000	177	214	829	0.391	0.38	0.43
29	19544	4-4X4	OD	F	45								0.56
30	19595	2-2X2	OD	F	60	792	356	307	349	0.837121	0.82	0.87	1.01	837	290	301	431	0.706093	0.69	0.68	911	303	340	487	0.705818	0.69	0.74	779	349	356	342	0.905006	0.9	0.92
31	19598	4-4X4	OS	F	54								0.57
32	19623	2-2X2	OS	F	65	906	391	380	361	0.850993	0.84	0.89	1.01	968	411	348	354	0.784091	0.77	0.81	1000	368	361	462	0.729	0.71	0.82	1040	430	402	393	0.8	0.79	0.86
33	19615	4-4X4	OD	M	69								1.02
34	19649	4-4X4	OD	F	56								0.9
35	19651	2-2X2	OS	M	50	823	367	380	285	0.907655	0.89	0.95	1.17	867	398	394	297	0.913495	0.89	0.89	1010	515	476	109	0.981188	0.96	1	799	394	367	279	0.952441	0.93	1
36	19664	2-2X2	OS	M	69	589	298	259	184	0.945671	0.92	0.94	1.36	590	331	253	158	0.989831	0.96	1.01	673	389	326	133	1.06241	1.03	1.03	634	333	278	171	0.963722	0.93	1.02
37	19685	4-4X4	OS	F	73								0.57
38	19688	4-2X2	OS	F	77	893	409	447	335	0.958567	0.96	1	1.18	956	574	486	133	1.10879	1.1	1.18	988	435	511	354	0.95749	0.96	1.07	987	438	466	373	0.915907	0.91	0.97
39	19719	2-2X2	OD	M	61	706	389	367	229	1.07082	1.02	1.14	1.14	773	356	403	222	0.981889	0.93	1	842	360	389	317	0.889549	0.83	0.96	869	355	341	330	0.800921	0.81	0.86
40	19673	2-2X2	OD	F	59	881	273	289	570	0.637911	0.62	0.64	0.91	852	209	320	525	0.620892	0.61	0.66	983	350	319	495	0.68057	0.66	0.73	924	348	336	488	0.74026	0.7	0.77
41	19760	4-4X4	OD	M	65								0.7
42	19797	2-2X2	OS	F	68	1090	326	282	709	0.557798	0.55	0.62	0.76	1130	221	344	652	0.5	0.48	0.53	1160	309	374	734	0.588793	0.57	0.62	1160	269	356	760	0.538793	0.55	0.57
43	19820	4-4X4	OD	F	61								0.72
44	19847	2-2X2	OD	F	64	703	204	254	468	0.651494	0.65	0.72	0.94	652	174	212	431	0.592025	0.55	0.58	703	182	234	431	0.59175	0.58	0.62	715	236	219	469	0.636364	0.63	0.67
45	19876	4-4X4	OS	F	68								0.93
46	19905	2-2X2	OD	M	71								0.62
47	19915	4-3X3	OS	M	68								0.9
48	19960	2-3X2	OS	F	63								0.6
49	19955	2-2X2	OS	F	67								0.6
50	20000	4-4X4	OS	F	66								0.77
52	20017	2-2X2	OD	F	73								1.01
53	20028	4-4X4	OS	F	63								0.55
54	20059	2-4X4	OS	F	50								0.84
55	20106	2-2X2	OS	F	60	684	263	235	380	0.72807	0.74	0.88	1.04	475	231	310	133	1.13895	1.13	1.23								614	241	220	342	0.750814	0.79	0.89
56	20131	4-4X4	OD	F	76								0.82
57	20148	2-2X2	OS	F	70	502	285	252	139	1.06972	1.08	1.18	1.18	1150	391	308	589	0.607826	0.59	0.65
58	20183	4-4X4	OS	F	57								1.13
60	20228	2-2X2	OD	F	67	361	164	190	158	0.980609	0.98	1.19	1.29
61	20221	4-4X4	OS	M	69								1.18
62	20237	2-2X2	OD	F	60								1.19	495	243	216	171	0.927273	0.92	1.13
63	20270	2-2X2	OD	F	50								1.55	627	181	438		0.987241	0.98	0.98	582	295	433	165	1.25086	1.25	1.37
64	20298	4-4X4	OD	M	65								1.22
65	20329	4-4X4	OS	F	60								0.51
66	20328	4-4X4	OS	F	65								0.66
67	20371	2-2X2	OD	F	70	449	179	248	108	0.951002	0.95	1.03	0.85	632	165	219	356	0.607595	0.65	0.69	730	147	248	420	0.541096	0.56	0.58
68	20397	2-2X2	OS	F	66	798	247	313	430	0.701754	0.7	0.76	0.41	924	194	239	557	0.468615	0.47	0.52	1250	221	148	1040	0.2952	0.29	0.38	1160	284	243	804	0.45431	0.43	0.53
69	20418	4-4X4	OS	F	53								0.68
70	20432	2-3X2	OD	F	69	880	375	314	361	0.782955	0.76	0.83	0.51	1200	250	258	830	0.423333	0.42	0.5	1220	132	305	894	0.358197	0.34	0.35
71	20440	2-2X2	OS	F	72	747	267	169	563	0.583668	0.57	0.58	0.82	684	226	201	481	0.624269	0.63	0.66	754	229	257	449	0.644562	0.63	0.64	773	167	227	526	0.509702	0.51	0.56
72	20503	4-4X4	OD	F	59								1.22
73	20515	4-4×4	OD	F	65								0.74
74	20483	2-2×2	OD	F	68	1010	307	343	570	0.643564	0.64	0.69	0.91	1030	261	370	596	0.612621	0.6	0.65	1030	303	307	578	0.592233	0.59	0.61	988	334	394	411	0.736842	0.73	0.78
75	20540	4-4×4	OD	M	51								1
76	20545	2-2×2	OS	M	73岁	861	344	380	399	0.840883	0.87	0.89	1.06	1030	534	351	367	0.859223	0.87	0.89	924	468	355	350	0.890693	0.88	0.94	918	383	313	457	0.75817	0.76	0.81
77	20655	2-2×2	OS	F	63	1180	313	313	703	0.530508	0.59	0.61	0.69	1170	361	305	741	0.569231	0.57	0.63	1310	238	379	774	0.470992	0.53	0.56	1210	353	365	754	0.593388	0.55	0.57
79	20628	4-4×4	OS	F	70								0.88
80	20613	2-2×2	OD	M	74	837	297	375	380	0.802867	0.81	0.85	1.06	801	341	341	400	0.851436	0.83	0.92	781	308	318	382	0.801536	0.8	0.84	804	326	344	354	0.833333	0.83	0.89
82	20727	2-2×2	OS	M	72	1080	470	496	468	0.894444	0.91	0.93	1.13								1210	564	515	450	0.891736	0.86	0.9	1150	506	481	469	0.858261	0.85	0.91
83	20744	2-2×2	OS	F	58	1460	289	227	1000	0.353425	0.36	0.37	0.57	1444	266	321	899	0.40651
84	20768	4-4×4	OS	M	75								0.97
86	20802	4-4×4	OS	F	61								0.84
87	20812	2-2×2	OD	F	74	1130	354	350	532	0.623009	0.63	0.65	0.6															1290	272	303	747	0.445736	0.48	0.45
88	20878	2-2×2	OD	F	70	1150	366	310	671	0.587826	0.58	0.63	0.75	1130	345	285	737	0.557522	0.57	0.63	1170	398	388	576	0.671795	0.67	0.68
89	20879	2-2×2.2	OD	F	62	348	220	250	633	1.35057	0.73	0.89	1.38
90	20906	4-4×4	OS	M	66								0.98
91	20895	4-4×4	OD	F	57	1060	247	219	798	0.439623	0.41	0.43	0.63								1230	222	216	956	0.356098	0.36	0.37	987	383	369	420	0.761905	0.72	0.73
92	20907	2-2X2.5	OD	F	58	1030	305	229	722	0.518447	0.52	0.56	0.76	1030	477	280	451	0.734951	0.76	0.72	703	320	262	266	0.827881	0.84	0.91	1000	263	361	538	0.624	0.6	0.64
93	20930	2-2×2	OD	F	59	684	342	327	310	0.97807	0.96	1.04	1.21	741	380	408	127	1.06343	1.04	1.03
94	20967	4-4×4	OS	F	62	1370	400	421	710	0.59927	0.56	0.57	0.65	1310	334	441	703	0.591603	0.58	0.62	1500	438	481	760	0.612667	0.6	0.57	1480	368	325	989	0.468243	0.41	0.49
95	20965	2-2×2	OD	M	68	811	371	379	254	0.924784	0.91	0.94	1.01	901	363	334	444	0.773585	0.78	0.84	950	344	351	494	0.731579	0.75	0.77	874	323	344	481	0.763158	0.75	0.83
96	21016	2-2X2.5	OD	M	66	867	356	457	323	0.937716	0.92	1	1.22	989	489	452	313	0.951466	0.94	1								989	489	452	313	0.951466	0.92	0.96
97	21015	2-2×2	OS	F	65								1.43								829	373	410	228	0.944511	0.96	1.01
98	21022	4-3.5×3.5	OS	F	64								1.19
99	21114	4-4×4	OS	nv	66								1.51
100	21156	4-4×4	OS	M	68								1.43
101	21150	2-2×2	OS	F	67	618	202	150	462	0.569579	0.59	0.65	0.94	604	250	213	318	0.766556	0.76	0.83	488	231	186	241	0.854508	0.83	0.9	609	155	188	386	0.563218	0.54	0.59
102	21164	4-4.5×4.5	OS	M	61								0.75
103	21171	4-4×4	OS	M	61								1.28
104	21204	4-4×4	OS	F	60								0.86
105	21209	4-4×4	OD	F	66								1.26
106	21296	2-2×2	OD	M	76	855	470	338	209	0.945029	0.94	0.97	1.12	808	427	354	222	0.966584	0.95	0.94	887	473	431	110	1.01917	1.03	1.05	843	388	495	127	1.04745	1.03	1.05
107	21257	2-2×2	OS	F	76	1040	375	397	481	0.742308	0.73	0.76	0.92	1070	379	372	597	0.701869	0.69	0.8	1060	407	409	413	0.769811	0.78	0.78	1000	509	419	260	0.928	0.92	1.01
108	21241	4-4×4	OD	F	60								1.09
109	21303	4-4×4	OD	F	68								1.07
110	21335	4-4×4	OS	F	68								0.9
111	21403	2-2×2	OD	M	76								0.88								1450	547	536	595	0.746897	0.74	0.75	1460	514	517	677	0.706164	0.69	0.73	1040
112	21406	4-4×4	OS	M	66								1.36
113	21413	4-4×4	OD	F	65								1.02
114	21467	2-2×2	OS	F	70	501	251	76	241	0.652695	0.67	0.66	1.17
115	21480	4-4×4	OS	F	50	785	226	230	532	0.580892	0.55	0.61	0.86	836	216	246	557	0.552632	0.56	0.6								564	320	304	105	1.10638	1.1	1.11
116	21488	2-2×2	OS	F	63	1190	350	417	543	0.644538			0.8	1060	328	373	559	0.661321	0.66
116	21488	2-2×2	OS	F	63	1050	350	394	463	0.708571	0.71	0.72	0.8	1040	334	372	595	0.678846	0.68	0.72	1080	347	371	570	0.664815	0.65	0.67	1060	373	441	530	0.767925	0.73	0.84
117	21507	4-4×4	OS	F	66	1020	271	229	805	0.490196	0.48	0.57	0.82	880	230	280	609	0.579545	0.59	0.59	948	309	373	471	0.719409	0.69	0.84	959	130	267	750	0.413973	0.42	0.49
118	21508	2-2×2	OS	F	57	646	268	330	272	0.925697	0.86	0.94	1.12	684	266	285	297	0.805556	0.8	0.83	798	358	344	272	0.879699	0.85	0.89	741	381	233	267	0.82861	0.89	0.96
119	21513	4-4×4	OD	F	59								1.28
119	21513	4-4×4	OD	F	59	968	357	574	361	0.961777	0.93	1.02	1.28											266
120	21512	4-4×4	OS	F	74	571	312	292	224	1.05779			1.36	592	284	290	261	0.969595
120	21512	4-4×4	OS	F	74	481	264	292	266	1.15593	1.21	1.21	1.36	589	273	293	329	0.960951	0.94	1.03	576	316	282	215	1.03819	1.02	1.07	532	316	275	228	1.1109	1.13	1.16
121	21522	2-2×2	OS	F	66	754	249	295	399	0.721485	0.71	0.71	0.97	690	254	308	367	0.814493	0.79	0.77	818	318	339	362	0.803178	0.75	0.72	749	232	288	444	0.694259	0.62	0.65
122	21606	2-3×3	OS	M	70	821	318	368	295	0.835566			1.29	689	349	329	230	0.984035
122	21606	2-3×3	OS	M	70	703	399	386	184	1.11664	1.12	1.16	1.29	716	389	383	241	1.07821	1.09	1.07	899	375	466	215	0.935484	0.98	1.01	728	421	388	165	1.11126	1.06	1.09
123	21597	2-3×3	OS	F	65	951	341	286	500	0.659306			0.85	941	191	302	579	0.523911
123	21597	2-3×3	OS	F	65	912	247	287	570	0.585526	0.56	0.64	0.85	867	321	314	469	0.732411	0.69	0.71	778	369	289	203	0.845758	0.77	0.78	854	325	361	354	0.803279	0.78	0.82
124	21614	2-2×2	OS	F	61	506	226	268	247	0.976285			1.12
124	21614	2-2×2	OS	F	61								1.12	659	233	322	297	0.842185	0.8	0.88	608	249	292	380	0.889803	0.92	0.91	538	300	333	114	1.17658	1.09	1.21
125	21600	2-2×2	OD	F	64	825	244	367	437	0.740606	0.76	0.77	0.92	769	276	361	407	0.828349	0.76	0.85	883	268	369	450	0.721404	0.73	0.76	867	327	308	462	0.732411	0.74	0.82
126	21611	2-2×2	OS	F	66	1190	403	384	559	0.661345			0.96	961	399	458	275	0.891779
126	21611	2-2×2	OS	F	66	1030	373	395	551	0.745631	0.74	0.72	0.96	1060	366	408	519	0.730189	0.7	0.73	1200	461	471	437	0.776667	0.75	0.78	1110	384	367	582	0.676577	0.66	0.7
127	21636	4-4×4	OS	F	71								1.14	843	425	275	399	0.830368	0.8	0.92	768	409	294	399	0.915365	0.88	0.92
128	21588	2-4×4	OD	M	59	1100	491	429	481	0.84	0.79	0.83	1.11

## Sheet: sheet2
						MHCI	MHCI’	MHCI'J	MHCI''J	1Y	2W-TY	grade
1	18610	4-4X3.5	OD	M	57	1.06				B	B	B
2	18782	4-2X3	OS	M	61	0.87	0.56	0.55	0.56	B	A	A
3	10982	2-2×2	OD	F	72	0.53				D	D	D
4	18815	2-2×2	OS	F	57	1.12	0.69	0.64	0.71	B	A	A
5	18858	4-4×4	OD	M	72	0.92				B	A	A
6	18926	2-2×2	OS	F	65	0.81	0.61	0.59	0.64	B	A	A
7	18918	4-4X4	OD	M	61	1.04				B	A	A
8	18960	2-2X1.5	OD	F	59	1.13	0.81	0.86	0.84	B	A	A
9	19028	4-2X2	OD	F	60	0.94	0.65	0.7	0.73	B	B	B
10	19019	4-4X3.5	OD	M	62	1.19				B	B	B
12	19054	2-2X2	OD	F	72	0.47				D	D	D
13	19117	2-1.5X2	OS	F	61	0.42	0.52	0.52	0.52	C	B	C
14	19170	2-2X2	OS	F	67	0.5	0.39	0.39	0.43	D	D	D
15	19245	4-4X4	OD	F	68	1.12				B	A	A
16	19257	4-4X4	OS	F	69	0.84				B	B	B
18	19297	4-4X4	OD	F	53	0.94					B
19	19315	4-4X4	OS	F	66	1.08				B	A	A
20	19358	2-2X2	OS	M	62	0.75				B	B	B
21	19359	2-1.5X1.5	OS	F	76	1.25	0.98	0.95	1.03	B	B	B
22	19380	4-4X4	OS	F	78	0.96				B	B	B
23	19398	4-4X4	OS	F	66	0.67				B	B	B
24	19411	2-2X2	OS	F	56	0.86	0.56	0.56	0.55	B	B	B
25	19446	4-4X4	OS	F	67	0.64					B
26	19478	2-2X2	OD	F	58	1.11	0.73	0.69	0.76	B	A	A
27	19529	4-4X4	OD	M	67	1.06				B	B	B
28	19536	2-2X2	OD	F	64	0.65	0.39	0.38	0.43	B	B	B
29	19544	4-4X4	OD	F	45	0.56				B	B	B
30	19595	2-2X2	OD	F	60	1.01	0.71	0.69	0.68	B	A	A
31	19598	4-4X4	OS	F	54	0.57					B
32	19623	2-2X2	OS	F	65	1.01	0.73	0.71	0.81	B	A	A
33	19615	4-4X4	OD	M	69	1.02					A
34	19649	4-4X4	OD	F	56	0.9				B	A	A
35	19651	2-2X2	OS	M	50	1.17	0.91	0.89	0.89	B		B
36	19664	2-2X2	OS	M	69	1.36	0.95	0.92	0.94	B	B	B
37	19685	4-4X4	OS	F	73	0.57				B	B	B
38	19688	4-2X2	OS	F	77	1.18	0.92	0.91	0.97	B	B	B
39	19719	2-2X2	OD	M	61	1.14	0.8	0.81	0.86	B	A	A
40	19673	2-2X2	OD	F	59	0.91	0.62	0.61	0.64	B	B	B
41	19760	4-4X4	OD	M	65	0.7				B	B	B
42	19797	2-2X2	OS	F	68	0.76	0.5	0.48	0.53	C	B	C
43	19820	4-4X4	OD	F	61	0.72				B	A	A
44	19847	2-2X2	OD	F	64	0.94	0.59	0.55	0.58	B	A	A
45	19876	4-4X4	OS	F	68	0.93					A	A
46	19905	2-2X2	OD	M	71	0.62				B	C	B
47	19915	4-3X3	OS	M	68	0.9				B	B	B
48	19960	2-3X2	OS	F	63	0.6				B	B	B
49	19955	2-2X2	OS	F	67	0.6				B	B	B
50	20000	4-4X4	OS	F	66	0.77				B	B	B
52	20017	2-2X2	OD	F	73	1.01				B	A	A
53	20028	4-4X4	OS	F	63	0.55				B	C	B
54	20059	2-4X4	OS	F	50	0.84				C	B	C
55	20106	2-2X2	OS	F	60	1.04	0.73	0.74	0.88	B	A	A
56	20131	4-4X4	OD	F	76	0.82				C	B	C
57	20148	2-2X2	OS	F	70	1.18	0.61	0.59	0.65	B	A	A
58	20183	4-4X4	OS	F	57	1.13				B	A	A
60	20228	2-2X2	OD	F	67	1.29	0.98	0.98	1.19	B	A	A
61	20221	4-4X4	OS	M	69	1.18				B	A	A
62	20237	2-2X2	OD	F	60	1.19	0.93	0.92	1.13	B	A	A
63	20270	2-2X2	OD	F	50	1.55	0.99	0.98	0.98	B	A	A
64	20298	4-4X4	OD	M	65	1.22					B
65	20329	4-4X4	OS	F	60	0.51					E
66	20328	4-4X4	OS	F	65	0.66					E
67	20371	2-2X2	OD	F	70	0.85	0.54	0.56	0.58	B	B	B
68	20397	2-2X2	OS	F	66	0.41	0.3	0.29	0.38	C		C
69	20418	4-4X4	OS	F	53	0.68				C	B	C
70	20432	2-3X2	OD	F	69	0.51	0.36	0.34	0.35	C	C	C
71	20440	2-2X2	OS	F	72	0.82	0.51	0.51	0.56	B	B	B
72	20503	4-4X4	OD	F	59	1.22				B	A	A
73	20515	4-4×4	OD	F	65	0.74				B	B	B
74	20483	2-2×2	OD	F	68	0.91	0.59	0.59	0.61	B		B
75	20540	4-4×4	OD	M	51	1				B	A	A
76	20545	2-2×2	OS	M	73岁	1.06	0.76	0.76	0.81	B	A	A
77	20655	2-2×2	OS	F	63	0.69	0.47	0.53	0.56	B		B
79	20628	4-4×4	OS	F	70	0.88				B	B	B
80	20613	2-2×2	OD	M	74	1.06	0.8	0.8	0.84	B	B	B
82	20727	2-2×2	OS	M	72	1.13	0.86	0.85	0.9	B	A	A
83	20744	2-2×2	OS	F	58	0.57	0.35	0.36	0.37	E	E	E
84	20768	4-4×4	OS	M	75	0.97				B	B	B
86	20802	4-4×4	OS	F	61	0.84				B	A	A
87	20812	2-2×2	OD	F	74	0.6	0.45	0.48	0.45	E	B	E
88	20878	2-2×2	OD	F	70	0.75	0.56	0.57	0.63	E	E	E
89	20879	2-2×2.2	OD	F	62	1.38	1.35	0.73	0.89	B	A	A
90	20906	4-4×4	OS	M	66	0.98				B	B	B
91	20895	4-4×4	OD	F	57	0.63				B	B	B
92	20907	2-2X2.5	OD	F	58	0.76	0.52	0.52	0.56	B	B	B
93	20930	2-2×2	OD	F	59	1.21	0.98	0.96	1.03	B	A	A
94	20967	4-4×4	OS	F	62	0.65	0.47	0.41	0.49	B	B	B
95	20965	2-2×2	OD	M	68	1.01	0.73	0.75	0.77	B	A	A
96	21016	2-2X2.5	OD	M	66	1.22	0.94	0.92	0.96	B	A	A
97	21015	2-2×2	OS	F	65	1.43	0.94	0.96	1.01	B	A	A
98	21022	4-3.5×3.5	OS	F	64	1.19				B	B	B
99	21114	4-4×4	OS	nv	66	1.51				B	B	B
100	21156	4-4×4	OS	M	68	1.43				B	B	B
101	21150	2-2×2	OS	F	67	0.94	0.56	0.54	0.59	B	B	B
102	21164	4-4.5×4.5	OS	M	61	0.75				B	B	B
103	21171	4-4×4	OS	M	61	1.28				B	B	B
104	21204	4-4×4	OS	F	60	0.86				B	B	B
105	21209	4-4×4	OD	F	66	1.26				B	A	A
106	21296	2-2×2	OD	M	76	1.12	0.95	0.94	0.94	B	A	A
107	21257	2-2×2	OS	F	76	0.92	0.7	0.69	0.76	B	B	B
108	21241	4-4×4	OD	F	60	1.09				B	A	A
109	21303	4-4×4	OD	F	68	1.07				B	B	B
110	21335	4-4×4	OS	F	68	0.9				B	B	B
111	21403	2-2×2	OD	M	76	0.88	0.71	0.69	0.73	E	E	E
112	21406	4-4×4	OS	M	66	1.36				B	B	B
113	21413	4-4×4	OD	F	65	1.02				B	A	A
114	21467	2-2×2	OS	F	70	1.17	0.65	0.67	0.66	B	B	B
115	21480	4-4×4	OS	F	50	0.86				B	B	B
116	21488	2-2×2	OS	F	63	0.8	0.66	0.65	0.67	B		B
117	21507	4-4×4	OS	F	66	0.82	0.41	0.42	0.49	B	A	A
118	21508	2-2×2	OS	F	57	1.12	0.81	0.8	0.83	B	A	A
119	21513	4-4×4	OD	F	59	1.28					A
120	21512	4-4×4	OS	F	74	1.36				B	B	B
121	21522	2-2×2	OS	F	66	0.97	0.69	0.62	0.65	B	A	A
122	21606	2-3×3	OS	M	70	1.29	0.94	0.98	1.01	B	A	A
123	21597	2-3×3	OS	F	65	0.85	0.59	0.56	0.64	B	A	A
124	21614	2-2×2	OS	F	61	1.12	0.84	0.8	0.88	B	A	A
125	21600	2-2×2	OD	F	64	0.92	0.72	0.73	0.76	B	B	B
126	21611	2-2×2	OS	F	66	0.96	0.68	0.66	0.7	B	B	B
127	21636	4-4×4	OS	F	71	1.14	0.83	0.8	0.92
128	21588	2-4×4	OD	M	59	1.11	0.84	0.79	0.83	B		B

## Sheet: ana
						B	MHS	MHCI	MHCI’	MHCI'J	MHCI''J	GRADE	GRADE（after）
2	18782	4-2X3	OS	F	61	558	444	0.87	0.56	0.55	0.56	A	A
3	10982	2-2×2	OD	M	72			0.53				D	C
4	18815	2-2×2	OS	F	57	792	374	1.12	0.69	0.64	0.71	A	A
6	18926	2-2×2	OS	F	65	1280	724	0.81	0.61	0.59	0.64	A	A
8	18960	2-2X1.5	OD	F	59	1060	468	1.13	0.81	0.86	0.84	A	A
9	19028	4-2X2	OD	F	60	608	342	0.94	0.65	0.7	0.73	B	B
12	19054	2-2X2	OD	F	72			0.47				D	C
13	19117	2-1.5X2	OS	F	61	836	565	0.42	0.52	0.52	0.52	C	C
14	19170	2-2X2	OS	F	67	1440	994	0.5	0.39	0.39	0.43	D	C
20	19358	2-2X2	OS	M	62			0.75				B	B
21	19359	2-1.5X1.5	OS	F	76	355	165	1.25	0.98	0.95	1.03	B	B
24	19411	2-2X2	OS	F	56	1120	725	0.86	0.56	0.56	0.55	B	B
26	19478	2-2X2	OD	F	58	510	376	1.11	0.73	0.69	0.76	A	A
28	19536	2-2X2	OD	F	64	1060	829	0.65	0.39	0.38	0.43	B	B
30	19595	2-2X2	OD	F	60	837	487	1.01	0.71	0.69	0.68	A	A
32	19623	2-2X2	OS	F	65	1040	462	1.01	0.73	0.71	0.81	A	A
35	19651	2-2X2	OS	M	50	1010	298	1.17	0.91	0.89	0.89	B	B
36	19664	2-2X2	OS	M	69	673	184	1.36	0.95	0.92	0.94	B	B
38	19688	4-2X2	OS	F	77	988	373	1.18	0.92	0.91	0.97	B	B
39	19719	2-2X2	OD	M	61	869	330	1.14	0.8	0.81	0.86	A	A
40	19673	2-2X2	OD	F	59	983	570	0.91	0.62	0.61	0.64	B	B
42	19797	2-2X2	OS	F	68	1160	760	0.76	0.5	0.48	0.53	C	C
44	19847	2-2X2	OD	F	64	715	469	0.94	0.59	0.55	0.58	A	A
46	19905	2-2X2	OD	M	71			0.62				B	B
48	19960	2-3X2	OS	F	63			0.6				B	B
49	19955	2-2X2	OS	F	67			0.6				B	B
52	20017	2-2X2	OD	F	73			1.01				A	A
55	20106	2-2X2	OS	F	60	684	380	1.04	0.73	0.74	0.88	A	A
57	20148	2-2X2	OS	F	70	1150	589	1.18	0.61	0.59	0.65	A	A
60	20228	2-2X2	OD	F	67	361	158	1.29	0.98	0.98	1.19	A	A
62	20237	2-2X2	OD	F	60	495	171	1.19	0.93	0.92	1.13	A	A
63	20270	2-2X2	OD	F	50	627	165	1.55	0.99	0.98	0.98	A	A
67	20371	2-2X2	OD	F	70	730	420	0.85	0.54	0.56	0.58	B	B
68	20397	2-2X2	OS	F	66	1250	1040	0.41	0.3	0.29	0.38	C	C
70	20432	2-3X2	OD	F	69	1220	894	0.51	0.36	0.34	0.35	C	C
71	20440	2-2X2	OS	F	72	773	563	0.82	0.51	0.51	0.56	B	B
74	20483	2-2×2	OD	F	68	1030	596	0.91	0.59	0.59	0.61	B	B
76	20545	2-2×2	OS	M	73岁	1030	457	1.06	0.76	0.76	0.81	A	A
77	20655	2-2×2	OS	F	63	1310	774	0.69	0.47	0.53	0.56	B	B
80	20613	2-2×2	OD	M	74	837	400	1.06	0.8	0.8	0.84	B	B
82	20727	2-2×2	OS	M	72	1210	469	1.13	0.86	0.85	0.9	A	A
83	20744	2-2×2	OS	F	58	1460	1000	0.57	0.35	0.36	0.37	E	C
87	20812	2-2×2	OD	F	74	1290	747	0.6	0.45	0.48	0.45	E	C
88	20878	2-2×2	OD	F	70	1170	737	0.75	0.56	0.57	0.63	E	C
89	20879	2-2×2.2	OD	F	62	348	633	1.38	1.35	0.73	0.89	A	A
92	20907	2-2X2.5	OD	F	58	1030	722	0.76	0.52	0.52	0.56	B	B
93	20930	2-2×2	OD	F	59	741	310	1.21	0.98	0.96	1.03	A	A
95	20965	2-2×2	OD	M	68	950	494	1.01	0.73	0.75	0.77	A	A
96	21016	2-2X2.5	OD	M	66	989	323	1.22	0.94	0.92	0.96	A	A
97	21015	2-2×2	OS	F	65	829	228	1.43	0.94	0.96	1.01	A	A
101	21150	2-2×2	OS	F	67	618	462	0.94	0.56	0.54	0.59	B	B
106	21296	2-2×2	OD	M	76	887	222	1.12	0.95	0.94	0.94	A	A
107	21257	2-2×2	OS	F	76	1070	597	0.92	0.7	0.69	0.76	B	B
111	21403	2-2×2	OD	M	76	1460	677	0.88	0.71	0.69	0.73	E	C
114	21467	2-2×2	OS	F	70	501	241	1.17	0.65	0.67	0.66	B	B
116	21488	2-2×2	OS	F	63	1080	595	0.8	0.66	0.65	0.67	B	B
118	21508	2-2×2	OS	F	57	798	297	1.12	0.81	0.8	0.83	A	A
121	21522	2-2×2	OS	F	66	818	444	0.97	0.69	0.62	0.65	A	A
122	21606	2-3×3	OS	M	70	899	241	1.29	0.94	0.98	1.01	A	A
123	21597	2-3×3	OS	F	65	912	570	0.85	0.59	0.56	0.64	A	A
124	21614	2-2×2	OS	F	61	659	380	1.12	0.84	0.8	0.88	A	A
125	21600	2-2×2	OD	F	64	883	462	0.92	0.72	0.73	0.76	B	B
126	21611	2-2×2	OS	F	66	1200	582	0.96	0.68	0.66	0.7	B	B
128	21588	2-4×4	OD	M	59	1100	481	1.11	0.84	0.79	0.83	B	B

## Sheet: final
						B	MHS	MHCI	MHCI’	MHCI'J	MHCI''J	GRADE	GRADE（after）
2	18782	4-2X3	OS	F	61	558	444	0.87	0.56	0.55	0.56	A	A
4	18815	2-2×2	OS	F	57	792	374	1.12	0.69	0.64	0.71	A	A
6	18926	2-2×2	OS	F	65	1280	724	0.81	0.61	0.59	0.64	A	A
8	18960	2-2X1.5	OD	F	59	1060	468	1.13	0.81	0.86	0.84	A	A
9	19028	4-2X2	OD	F	60	608	342	0.94	0.65	0.7	0.73	B	B
13	19117	2-1.5X2	OS	F	61	836	565	0.42	0.52	0.52	0.52	C	C
14	19170	2-2X2	OS	F	67	1440	994	0.5	0.39	0.39	0.43	D	C
21	19359	2-1.5X1.5	OS	F	76	355	165	1.25	0.98	0.95	1.03	B	B
24	19411	2-2X2	OS	F	56	1120	725	0.86	0.56	0.56	0.55	B	B
26	19478	2-2X2	OD	F	58	510	376	1.11	0.73	0.69	0.76	A	A
28	19536	2-2X2	OD	F	64	1060	829	0.65	0.39	0.38	0.43	B	B
30	19595	2-2X2	OD	F	60	837	487	1.01	0.71	0.69	0.68	A	A
32	19623	2-2X2	OS	F	65	1040	462	1.01	0.73	0.71	0.81	A	A
35	19651	2-2X2	OS	M	50	1010	298	1.17	0.91	0.89	0.89	B	B
36	19664	2-2X2	OS	M	69	673	184	1.36	0.95	0.92	0.94	B	B
38	19688	4-2X2	OS	F	77	988	373	1.18	0.92	0.91	0.97	B	B
39	19719	2-2X2	OD	M	61	869	330	1.14	0.8	0.81	0.86	A	A
40	19673	2-2X2	OD	F	59	983	570	0.91	0.62	0.61	0.64	B	B
42	19797	2-2X2	OS	F	68	1160	760	0.76	0.5	0.48	0.53	C	C
44	19847	2-2X2	OD	F	64	715	469	0.94	0.59	0.55	0.58	A	A
55	20106	2-2X2	OS	F	60	684	380	1.04	0.73	0.74	0.88	A	A
57	20148	2-2X2	OS	F	70	1150	589	1.18	0.61	0.59	0.65	A	A
60	20228	2-2X2	OD	F	67	361	158	1.29	0.98	0.98	1.19	A	A
62	20237	2-2X2	OD	F	60	495	171	1.19	0.93	0.92	1.13	A	A
63	20270	2-2X2	OD	F	50	627	165	1.55	0.99	0.98	0.98	A	A
67	20371	2-2X2	OD	F	70	730	420	0.85	0.54	0.56	0.58	B	B
68	20397	2-2X2	OS	F	66	1250	1040	0.41	0.3	0.29	0.38	C	C
70	20432	2-3X2	OD	F	69	1220	894	0.51	0.36	0.34	0.35	C	C
71	20440	2-2X2	OS	F	72	773	563	0.82	0.51	0.51	0.56	B	B
74	20483	2-2×2	OD	F	68	1030	596	0.91	0.59	0.59	0.61	B	B
76	20545	2-2×2	OS	M	73	1030	457	1.06	0.76	0.76	0.81	A	A
77	20655	2-2×2	OS	F	63	1310	774	0.69	0.47	0.53	0.56	B	B
80	20613	2-2×2	OD	M	74	837	400	1.06	0.8	0.8	0.84	B	B
82	20727	2-2×2	OS	M	72	1210	469	1.13	0.86	0.85	0.9	A	A
83	20744	2-2×2	OS	F	58	1460	1000	0.57	0.35	0.36	0.37	E	C
87	20812	2-2×2	OD	F	74	1290	747	0.6	0.45	0.48	0.45	E	C
88	20878	2-2×2	OD	F	70	1170	737	0.75	0.56	0.57	0.63	E	C
89	20879	2-2×2.2	OD	F	62	348	633	1.38	1.35	0.73	0.89	A	A
92	20907	2-2X2.5	OD	F	58	1030	722	0.76	0.52	0.52	0.56	B	B
93	20930	2-2×2	OD	F	59	741	310	1.21	0.98	0.96	1.03	A	A
95	20965	2-2×2	OD	M	68	950	494	1.01	0.73	0.75	0.77	A	A
96	21016	2-2X2.5	OD	M	66	989	323	1.22	0.94	0.92	0.96	A	A
97	21015	2-2×2	OS	F	65	829	228	1.43	0.94	0.96	1.01	A	A
101	21150	2-2×2	OS	F	67	618	462	0.94	0.56	0.54	0.59	B	B
106	21296	2-2×2	OD	M	76	887	222	1.12	0.95	0.94	0.94	A	A
107	21257	2-2×2	OS	F	76	1070	597	0.92	0.7	0.69	0.76	B	B
111	21403	2-2×2	OD	M	76	1460	677	0.88	0.71	0.69	0.73	E	C
114	21467	2-2×2	OS	F	70	501	241	1.17	0.65	0.67	0.66	B	B
116	21488	2-2×2	OS	F	63	1080	595	0.8	0.66	0.65	0.67	B	B
118	21508	2-2×2	OS	F	57	798	297	1.12	0.81	0.8	0.83	A	A
121	21522	2-2×2	OS	F	66	818	444	0.97	0.69	0.62	0.65	A	A
122	21606	2-3×3	OS	M	70	899	241	1.29	0.94	0.98	1.01	A	A
123	21597	2-3×3	OS	F	65	912	570	0.85	0.59	0.56	0.64	A	A
124	21614	2-2×2	OS	F	61	659	380	1.12	0.84	0.8	0.88	A	A
125	21600	2-2×2	OD	F	64	883	462	0.92	0.72	0.73	0.76	B	B
126	21611	2-2×2	OS	F	66	1200	582	0.96	0.68	0.66	0.7	B	B
128	21588	2-4×4	OD	M	59	1100	481	1.11	0.84	0.79	0.83	B	B
